# Supplementary material for: The miR-183/96/182 cluster is upregulated in glioblastoma carrying EGFR amplification
Source: Mol Cell Biochem. 2022 Apr 29;477(9):2297–307. doi: 10.1007/s11010-022-04435-y (PMC9395473; doi:10.1007/s11010-022-04435-y)
Supplement: Supplementary file 2 — Supplementary file2 (XLSX 10 kb) Table 1 Patiens' data showing their gender, age at dignosis and EGFR amplification status [file 11010_2022_4435_MOESM2_ESM.xlsx]

## Sheet: Patients' data
No.	Gender	Ageat Diagnosis	EGFR amplification
1	m	67.36	yes
2	f	47.36	yes
3	m	47.72	yes
4	f	73	yes
5	m	59.96	yes
6	f	69.63	yes
7	m	50.05	yes
8	m	64.47	yes
9	f	76.46	yes
10	f	69.35	yes
11	m	59.96	yes
12	m	53.22	yes
13	f	57.18	yes
14	f	59.75	no
15	f	57.46	no
16	m	49.17	no
17	f	77.23	no
18	m	53.63	no
19	f	80.82	no
20	f	49.62	no
21	m	66.29	no
22	m	71.09	no
23	f	70.5	no
24	m	56.74	no
25	m	55.95	yes
26	f	61.9	no
27			no
28	f	58.32	yes
29	m	70.37	no
30	f	57.42	no
31	m	52.95	yes
32	m	68.18	no
33	m	78.12	yes
34	m	66.46	no
35	f	70.41	no
36	f	79.41	yes
37	m	55.55	yes
38	m	54.37	no
39	f	61.56	no
40	m	59.12	no
41	f	63.78	no
42	f	67.55	no
43	f	71.83	yes
44	m	49.88	yes
45	f	65.01	yes
46	m	61.36	no
47	m	31.36	no
48	m	76.9	no
49	m	60.76	yes
50	f	79.85	no
51	m	59.26	no
52	m	54.59	no
53	m	57.21	no
54	m	70.52	yes
55	f	70.96	yes
56	f	63.97	no
57	f	82.45	no
58	m	76.74	yes
59	f	81.85	yes
60	f	74.94	no
61	f	48.86	no
62	m	66.43	no
63	f	75.8	yes
64	m	73.19	no
65	m	71.8	yes
66	f	79.01	yes
67	m	77.93	no
68	m	71.79	yes
69	m	62.75	no
70	m	57.56	no
71	f	78.38	no
72	f	57.47
73	m	54.01
74	f	67.77	no
75	m	55.32	no
76	m	29.4	yes
77	f	71.26
78	m	73.89	no
79	m	75.55
80	f	66.8	yes
81	f	71.27	no
82	m	50.33	no
83	m	72.13	no
84	m	56.62	no
