# Supplementary material for: The miR-183/96/182 cluster is upregulated in glioblastoma carrying EGFR amplification
Source: Mol Cell Biochem. 2022 Apr 29;477(9):2297–307. doi: 10.1007/s11010-022-04435-y (PMC9395473; doi:10.1007/s11010-022-04435-y)
Supplement: Supplementary file 3 — Supplementary file3 (XLSX 31 kb) Table 2 Results of Nanostring Human v3 miRNA assays showing fold changes and their p values of EGFR amplified vs EGFR normal glioblastomas [file 11010_2022_4435_MOESM3_ESM.xlsx]

## Sheet: Array Results w p
Gene Name	amp vs. norm	P value of: amp vs. norm
hsa-miR-182-5p	10.68	0.0015
hsa-miR-96-5p	6.91	0.0032
hsa-miR-183-5p	6.42	0.0019
hsa-miR-297	3.22	0.01
hsa-miR-561-5p	2.55	0.0143
hsa-miR-548b-3p	2.54	0.0118
hsa-miR-548h-5p	2.5	0.0604
hsa-miR-422a	2.33	0.07
hsa-miR-758-3p+hsa-miR-411-3p	2.32	0.0478
hsa-miR-409-5p	2.3	0.0884
hsa-miR-411-5p	2.3	0.1212
hsa-miR-494-3p	2.27	0.4617
hsa-miR-543	2.27	0.1303
hsa-miR-455-3p	2.23	0.1039
hsa-miR-941	2.19	0.0445
hsa-miR-204-5p	2.13	0.0199
hsa-miR-33a-5p	2.12	0.0208
hsa-miR-889-3p	2.08	0.0813
hsa-miR-3065-3p	2.06	0.0959
hsa-miR-377-3p	2.06	0.0416
hsa-miR-455-5p	2.06	0.006
hsa-miR-548z+hsa-miR-548h-3p	2.05	0.0697
hsa-miR-339-5p	1.99	0.0971
hsa-miR-9-5p	1.99	0.0175
hsa-miR-1258	1.98	0.0604
hsa-miR-1306-5p	1.98	0.0401
hsa-miR-1236-3p	1.96	0.0906
hsa-miR-432-5p	1.91	0.1534
hsa-miR-1203	1.9	0.1053
hsa-miR-146b-3p	1.9	0.0519
hsa-miR-1185-1-3p	1.89	0.1091
hsa-miR-1206	1.85	0.1673
hsa-miR-1271-5p	1.84	0.1774
hsa-miR-1972	1.84	0.298
hsa-miR-299-5p	1.82	0.188
hsa-miR-216a-5p	1.81	0.1127
hsa-miR-1285-3p	1.8	0.1431
hsa-miR-323a-3p	1.8	0.1874
hsa-miR-3928-3p	1.77	0.0854
hsa-miR-376a-3p	1.73	0.0669
hsa-miR-1287-3p	1.72	0.1267
hsa-miR-450a-5p	1.71	0.0333
hsa-miR-302e	1.68	0.128
hsa-miR-769-3p	1.68	0.29
hsa-miR-487b-3p	1.66	0.4289
hsa-miR-495-3p	1.66	0.182
hsa-miR-210-3p	1.65	0.1055
hsa-miR-3065-5p	1.65	0.2383
hsa-miR-3180	1.65	0.1644
hsa-miR-382-5p	1.63	0.14
hsa-miR-433-5p	1.63	0.0929
hsa-miR-379-5p	1.62	0.1187
hsa-miR-548q	1.62	0.1456
hsa-miR-675-5p	1.62	0.1126
hsa-let-7b-5p	1.61	0.0144
hsa-miR-190b	1.61	0.1707
hsa-miR-1301-3p	1.6	0.1511
hsa-miR-147a	1.59	0.3196
hsa-miR-1298-5p	1.57	0.274
hsa-miR-136-5p	1.56	0.1689
hsa-miR-3144-5p	1.56	0.2549
hsa-miR-450a-1-3p	1.54	0.3069
hsa-miR-608	1.54	0.3247
hsa-miR-1205	1.52	0.2174
hsa-miR-450b-5p	1.51	0.3592
hsa-miR-769-5p	1.51	0.0524
hsa-miR-452-5p	1.5	0.3085
hsa-miR-939-5p	1.5	0.3172
hsa-miR-216b-5p	1.49	0.1226
hsa-miR-5196-5p	1.49	0.3295
hsa-miR-1285-5p	1.48	0.4944
hsa-miR-376c-3p	1.47	0.2246
hsa-miR-488-3p	1.47	0.1232
hsa-miR-127-3p	1.46	0.1534
hsa-miR-130b-3p	1.46	0.2305
hsa-miR-487a-3p	1.46	0.2179
hsa-miR-551b-3p	1.46	0.2606
hsa-miR-125a-5p	1.45	0.0026
hsa-miR-196a-5p	1.45	0.3782
hsa-miR-544a	1.45	0.0276
hsa-miR-631	1.44	0.0985
hsa-miR-124-3p	1.43	0.5537
hsa-miR-125b-5p	1.43	0.0102
hsa-miR-433-3p	1.43	0.5543
hsa-miR-93-5p	1.43	0.0792
hsa-miR-381-3p	1.42	0.2609
hsa-miR-181b-5p+hsa-miR-181d-5p	1.4	0.0649
hsa-miR-3158-3p	1.4	0.4326
hsa-miR-654-3p	1.4	0.1338
hsa-miR-656-3p	1.4	0.3624
hsa-miR-663a	1.4	0.5654
hsa-miR-301a-3p	1.39	0.1128
hsa-miR-410-3p	1.39	0.534
hsa-miR-421	1.39	0.0568
hsa-miR-302f	1.38	0.4317
hsa-miR-376b-3p	1.38	0.5637
hsa-miR-509-3-5p	1.38	0.3925
hsa-miR-616-3p	1.38	0.3969
hsa-miR-181c-5p	1.37	0.0857
hsa-miR-302a-3p	1.37	0.3524
hsa-miR-571	1.37	0.4293
hsa-miR-193b-3p	1.36	0.0915
hsa-miR-518f-3p	1.36	0.1715
hsa-miR-190a-3p	1.35	0.3656
hsa-miR-296-5p	1.35	0.1984
hsa-miR-25-3p	1.34	0.1063
hsa-miR-129-5p	1.33	0.6932
hsa-miR-449c-5p	1.33	0.4444
hsa-let-7a-5p	1.32	0.0573
hsa-miR-218-5p	1.32	0.6057
hsa-miR-329-3p	1.32	0.6295
hsa-let-7i-5p	1.31	0.0621
hsa-miR-512-3p	1.31	0.0945
hsa-miR-516a-3p+hsa-miR-516b-3p	1.31	0.5025
hsa-miR-628-5p	1.31	0.3638
hsa-miR-27b-3p	1.3	0.131
hsa-miR-95-3p	1.3	0.3214
hsa-miR-106b-5p	1.29	0.1499
hsa-miR-141-3p	1.29	0.066
hsa-miR-3150b-3p	1.29	0.3529
hsa-miR-325	1.29	0.5588
hsa-miR-4792	1.29	0.199
hsa-miR-485-3p	1.29	0.45
hsa-miR-620	1.29	0.4834
hsa-miR-1250-5p	1.28	0.258
hsa-miR-195-5p	1.28	0.2144
hsa-miR-640	1.28	0.4595
hsa-miR-885-3p	1.28	0.5411
hsa-miR-154-5p	1.27	0.3274
hsa-miR-1255b-5p	1.26	0.1101
hsa-miR-708-5p	1.26	0.2422
hsa-miR-1185-2-3p	1.25	0.5592
hsa-miR-181b-2-3p	1.25	0.2508
hsa-miR-3613-5p	1.25	0.1448
hsa-miR-556-3p	1.25	0.1856
hsa-miR-589-5p	1.25	0.4299
hsa-miR-99b-5p	1.25	0.0652
hsa-miR-19b-3p	1.24	0.2253
hsa-miR-23b-3p	1.24	0.2295
hsa-miR-409-3p	1.24	0.399
hsa-miR-450a-2-3p	1.24	0.3043
hsa-miR-491-3p	1.24	0.5926
hsa-miR-18a-5p	1.23	0.4286
hsa-miR-30a-3p	1.23	0.3049
hsa-miR-503-5p	1.23	0.3709
hsa-miR-92b-3p	1.23	0.4535
hsa-miR-23a-3p	1.22	0.3133
hsa-miR-380-3p	1.22	0.5989
hsa-miR-4443	1.22	0.3601
hsa-miR-448	1.22	0.3157
hsa-miR-597-5p	1.22	0.36
hsa-miR-19a-3p	1.21	0.3258
hsa-miR-2053	1.21	0.4498
hsa-miR-217	1.21	0.547
hsa-miR-3164	1.21	0.6126
hsa-miR-497-5p	1.21	0.3551
hsa-miR-542-3p	1.21	0.7536
hsa-miR-139-5p	1.2	0.7164
hsa-miR-10b-5p	1.19	0.7854
hsa-miR-3190-3p	1.19	0.3226
hsa-miR-548al	1.19	0.6186
hsa-miR-628-3p	1.19	0.5659
hsa-miR-130a-3p	1.18	0.1169
hsa-miR-20a-5p+hsa-miR-20b-5p	1.18	0.4212
hsa-miR-591	1.18	0.6585
hsa-miR-98-3p	1.18	0.599
hsa-miR-99a-5p	1.18	0.4733
hsa-let-7c-5p	1.17	0.4399
hsa-miR-1246	1.17	0.8257
hsa-miR-135b-5p	1.17	0.7327
hsa-miR-1908-3p	1.17	0.3327
hsa-miR-320a	1.17	0.4438
hsa-miR-15a-5p	1.16	0.3347
hsa-miR-15b-5p	1.16	0.3665
hsa-miR-324-5p	1.16	0.2902
hsa-miR-361-5p	1.16	0.2061
hsa-miR-374b-5p	1.16	0.3645
hsa-miR-548g-3p	1.16	0.729
hsa-miR-567	1.16	0.6195
hsa-miR-624-3p	1.16	0.5495
hsa-miR-155-5p	1.15	0.5673
hsa-miR-181d-3p	1.15	0.5754
hsa-miR-212-3p	1.15	0.7042
hsa-miR-3202	1.15	0.307
hsa-miR-337-5p	1.15	0.6254
hsa-miR-3605-3p	1.15	0.3495
hsa-miR-367-3p	1.15	0.6427
hsa-miR-4536-3p	1.15	0.3321
hsa-miR-6721-5p	1.15	0.631
hsa-let-7e-5p	1.14	0.1915
hsa-miR-1257	1.14	0.7304
hsa-miR-1296-5p	1.14	0.7909
hsa-miR-28-3p	1.14	0.3468
hsa-miR-548ak	1.14	0.7042
hsa-miR-548y	1.14	0.6609
hsa-miR-625-5p	1.14	0.7381
hsa-miR-100-5p	1.13	0.5052
hsa-miR-103a-3p	1.13	0.7444
hsa-miR-1204	1.13	0.3578
hsa-miR-1269b	1.13	0.4403
hsa-miR-149-5p	1.13	0.5523
hsa-miR-335-5p	1.13	0.5091
hsa-miR-504-3p	1.13	0.3678
hsa-miR-545-3p	1.13	0.7455
hsa-miR-615-5p	1.13	0.2554
hsa-miR-1286	1.12	0.669
hsa-miR-203a-3p	1.12	0.8426
hsa-miR-206	1.12	0.6256
hsa-miR-329-5p	1.12	0.6575
hsa-miR-423-3p	1.12	0.2838
hsa-miR-639	1.12	0.8202
hsa-miR-106a-5p+hsa-miR-17-5p	1.11	0.6286
hsa-miR-1269a	1.11	0.801
hsa-miR-1304-3p	1.11	0.4738
hsa-miR-3168	1.11	0.7696
hsa-miR-320b	1.11	0.7736
hsa-miR-328-3p	1.11	0.8261
hsa-miR-548ah-5p	1.11	0.7802
hsa-miR-548ai+hsa-miR-570-5p	1.11	0.7766
hsa-miR-548m	1.11	0.3345
hsa-miR-655-3p	1.11	0.5541
hsa-miR-940	1.11	0.6835
hsa-miR-148b-3p	1.1	0.2315
hsa-miR-151a-3p	1.1	0.1868
hsa-miR-3140-5p	1.1	0.4192
hsa-miR-382-3p	1.1	0.4172
hsa-miR-454-3p	1.1	0.525
hsa-miR-507	1.1	0.4325
hsa-miR-526b-5p	1.1	0.4593
hsa-miR-661	1.1	0.4325
hsa-miR-151b	1.09	0.5647
hsa-miR-1910-3p	1.09	0.4518
hsa-miR-30e-3p	1.09	0.5004
hsa-miR-4451	1.09	0.8541
hsa-miR-494-5p	1.09	0.7279
hsa-miR-499a-3p	1.09	0.8362
hsa-miR-503-3p	1.09	0.777
hsa-miR-568	1.09	0.5955
hsa-miR-590-5p	1.09	0.4104
hsa-miR-892a	1.09	0.8161
hsa-miR-1180-3p	1.08	0.6251
hsa-miR-1245a	1.08	0.4232
hsa-miR-1278	1.08	0.4656
hsa-miR-513c-5p	1.08	0.547
hsa-miR-539-3p	1.08	0.6563
hsa-miR-548j-5p	1.08	0.4876
hsa-miR-767-3p	1.08	0.7934
hsa-miR-770-5p	1.08	0.8298
hsa-miR-98-5p	1.08	0.5288
hsa-let-7d-5p	1.07	0.4644
hsa-miR-1200	1.07	0.4858
hsa-miR-1202	1.07	0.803
hsa-miR-1245b-3p	1.07	0.6794
hsa-miR-187-3p	1.07	0.9024
hsa-miR-1976	1.07	0.4858
hsa-miR-345-3p	1.07	0.8017
hsa-miR-509-3p	1.07	0.8257
hsa-miR-764	1.07	0.4858
hsa-miR-877-5p	1.07	0.8451
hsa-miR-1249-3p	1.06	0.8704
hsa-miR-1261	1.06	0.8756
hsa-miR-1304-5p	1.06	0.8673
hsa-miR-181a-5p	1.06	0.6832
hsa-miR-5010-3p	1.06	0.535
hsa-miR-508-5p	1.06	0.8173
hsa-miR-516a-5p	1.06	0.535
hsa-miR-552-3p	1.06	0.6204
hsa-miR-1248	1.05	0.7345
hsa-miR-3180-3p	1.05	0.9064
hsa-miR-32-5p	1.05	0.7688
hsa-miR-3605-5p	1.05	0.6104
hsa-miR-3934-5p	1.05	0.902
hsa-miR-548a-3p	1.05	0.6104
hsa-miR-548i	1.05	0.893
hsa-miR-562	1.05	0.6104
hsa-miR-125a-3p	1.04	0.8322
hsa-miR-181a-3p	1.04	0.8161
hsa-miR-222-3p	1.04	0.9059
hsa-miR-361-3p	1.04	0.7477
hsa-miR-541-3p	1.04	0.7943
hsa-miR-671-5p	1.04	0.9078
hsa-miR-758-5p	1.04	0.7157
hsa-miR-423-5p	1.03	0.8111
hsa-miR-490-3p	1.03	0.9427
hsa-miR-548j-3p	1.03	0.8977
hsa-miR-6511a-3p	1.03	0.8725
hsa-miR-888-5p	1.03	0.9565
hsa-miR-1-5p	1.02	0.8219
hsa-miR-1178-3p	1.02	0.8219
hsa-miR-122-5p	1.02	0.8219
hsa-miR-1224-3p	1.02	0.8219
hsa-miR-1245b-5p	1.02	0.8219
hsa-miR-1249-5p	1.02	0.8219
hsa-miR-1254	1.02	0.8219
hsa-miR-1270	1.02	0.8219
hsa-miR-1272	1.02	0.8219
hsa-miR-128-2-5p	1.02	0.8219
hsa-miR-1283	1.02	0.8219
hsa-miR-1288-3p	1.02	0.8219
hsa-miR-1289	1.02	0.8219
hsa-miR-1307-5p	1.02	0.9104
hsa-miR-133b	1.02	0.8219
hsa-miR-134-3p	1.02	0.8219
hsa-miR-152-5p	1.02	0.8219
hsa-miR-188-3p	1.02	0.8219
hsa-miR-197-5p	1.02	0.9633
hsa-miR-198	1.02	0.8219
hsa-miR-211-3p	1.02	0.8219
hsa-miR-2113	1.02	0.8219
hsa-miR-224-5p	1.02	0.8219
hsa-miR-2278	1.02	0.8219
hsa-miR-298	1.02	0.8219
hsa-miR-3074-3p	1.02	0.8219
hsa-miR-3127-5p	1.02	0.8219
hsa-miR-3130-3p	1.02	0.8219
hsa-miR-3131	1.02	0.8219
hsa-miR-3140-3p	1.02	0.8219
hsa-miR-3192-5p	1.02	0.8219
hsa-miR-3196	1.02	0.8219
hsa-miR-323a-5p	1.02	0.8219
hsa-miR-323b-5p	1.02	0.8219
hsa-miR-328-5p	1.02	0.8219
hsa-miR-3614-3p	1.02	0.8219
hsa-miR-3615	1.02	0.8219
hsa-miR-362-5p	1.02	0.9058
hsa-miR-375	1.02	0.8219
hsa-miR-376c-5p	1.02	0.8219
hsa-miR-378c	1.02	0.8219
hsa-miR-378e	1.02	0.8219
hsa-miR-4431	1.02	0.8431
hsa-miR-4524a-5p	1.02	0.8219
hsa-miR-4707-3p	1.02	0.8219
hsa-miR-4787-3p	1.02	0.8219
hsa-miR-483-5p	1.02	0.8219
hsa-miR-485-5p	1.02	0.8219
hsa-miR-5001-3p	1.02	0.8219
hsa-miR-5010-5p	1.02	0.8219
hsa-miR-502-3p	1.02	0.8219
hsa-miR-506-5p	1.02	0.8219
hsa-miR-510-3p	1.02	0.8219
hsa-miR-510-5p	1.02	0.8219
hsa-miR-513c-3p	1.02	0.8219
hsa-miR-514b-3p	1.02	0.8219
hsa-miR-518e-3p	1.02	0.8219
hsa-miR-520b	1.02	0.8219
hsa-miR-523-3p	1.02	0.8219
hsa-miR-525-3p	1.02	0.8219
hsa-miR-548ad-3p	1.02	0.8219
hsa-miR-548c-5p+hsa-miR-548o-5p+hsa-miR-548am-5p	1.02	0.8219
hsa-miR-548e-3p	1.02	0.8219
hsa-miR-548l	1.02	0.8219
hsa-miR-548o-3p+hsa-miR-548ah-3p+hsa-miR-548av-3p	1.02	0.8219
hsa-miR-550a-5p	1.02	0.8219
hsa-miR-553	1.02	0.8219
hsa-miR-554	1.02	0.8219
hsa-miR-561-3p	1.02	0.8219
hsa-miR-566	1.02	0.8219
hsa-miR-570-3p	1.02	0.8219
hsa-miR-573	1.02	0.8219
hsa-miR-579-3p	1.02	0.8219
hsa-miR-579-5p	1.02	0.886
hsa-miR-580-3p	1.02	0.8219
hsa-miR-590-3p	1.02	0.8219
hsa-miR-599	1.02	0.8219
hsa-miR-603	1.02	0.8219
hsa-miR-604	1.02	0.8219
hsa-miR-627-5p	1.02	0.8219
hsa-miR-637	1.02	0.8219
hsa-miR-638	1.02	0.8743
hsa-miR-641	1.02	0.8219
hsa-miR-648	1.02	0.8219
hsa-miR-649	1.02	0.8219
hsa-miR-650	1.02	0.8219
hsa-miR-651-3p	1.02	0.8219
hsa-miR-6511a-5p	1.02	0.8219
hsa-miR-664b-5p	1.02	0.8219
hsa-miR-6720-3p	1.02	0.8219
hsa-miR-7-5p	1.02	0.9806
hsa-miR-766-5p	1.02	0.8219
hsa-miR-875-3p	1.02	0.8219
hsa-miR-876-5p	1.02	0.8219
hsa-miR-887-5p	1.02	0.8219
hsa-miR-892b	1.02	0.8219
hsa-miR-924	1.02	0.8219
hsa-miR-92a-1-5p	1.02	0.8219
hsa-miR-942-3p	1.02	0.8219
hsa-miR-151a-5p	1.01	0.9374
hsa-miR-152-3p	1.01	0.9729
hsa-miR-346	1.01	0.9818
hsa-miR-761	1.01	0.9757
hsa-miR-370-3p	1	0.994
hsa-miR-598-3p	1	0.9907
hsa-miR-1281	-1	0.9803
hsa-miR-147b	-1	0.9922
hsa-miR-24-3p	-1	0.9806
hsa-miR-3144-3p	-1	0.9921
hsa-miR-331-3p	-1	0.9828
hsa-miR-548d-5p	-1	0.9899
hsa-miR-572	-1	0.9842
hsa-miR-92a-3p	-1	0.9897
hsa-miR-1233-3p	-1.01	0.9304
hsa-miR-182-3p	-1.01	0.9655
hsa-miR-184	-1.01	0.9304
hsa-miR-30a-5p	-1.01	0.9691
hsa-miR-30c-5p	-1.01	0.9645
hsa-miR-340-5p	-1.01	0.9533
hsa-miR-4787-5p	-1.01	0.9893
hsa-miR-5001-5p	-1.01	0.9705
hsa-miR-508-3p	-1.01	0.9026
hsa-miR-520e	-1.01	0.9093
hsa-miR-577	-1.01	0.9799
hsa-miR-607	-1.01	0.9588
hsa-miR-643	-1.01	0.9411
hsa-miR-652-5p	-1.01	0.9015
hsa-miR-1303	-1.02	0.9499
hsa-miR-1306-3p	-1.02	0.9332
hsa-miR-28-5p	-1.02	0.8696
hsa-miR-374a-5p	-1.02	0.8712
hsa-miR-4455	-1.02	0.9714
hsa-miR-4461	-1.02	0.9086
hsa-miR-500a-5p+hsa-miR-501-5p	-1.02	0.9097
hsa-miR-1197	-1.03	0.889
hsa-miR-1262	-1.03	0.918
hsa-miR-127-5p	-1.03	0.9402
hsa-miR-520c-3p	-1.03	0.9424
hsa-miR-574-5p	-1.03	0.8977
hsa-miR-767-5p	-1.03	0.9245
hsa-miR-1908-5p	-1.04	0.7873
hsa-miR-302d-3p	-1.04	0.7434
hsa-miR-34a-5p	-1.04	0.8763
hsa-miR-3916	-1.04	0.7989
hsa-miR-431-5p	-1.04	0.9214
hsa-miR-520a-3p	-1.04	0.88
hsa-miR-548k	-1.04	0.9199
hsa-miR-665	-1.04	0.9178
hsa-miR-302b-3p	-1.05	0.8444
hsa-miR-424-5p	-1.05	0.8527
hsa-miR-644a	-1.05	0.9197
hsa-miR-942-5p	-1.05	0.7651
hsa-miR-1234-3p	-1.06	0.8516
hsa-miR-1247-5p	-1.06	0.6652
hsa-miR-1252-5p	-1.06	0.6463
hsa-miR-1276	-1.06	0.9176
hsa-miR-1296-3p	-1.06	0.6526
hsa-miR-1915-3p	-1.06	0.8704
hsa-miR-208b-5p	-1.06	0.6652
hsa-miR-369-5p	-1.06	0.6354
hsa-miR-4536-5p	-1.06	0.5892
hsa-miR-4741	-1.06	0.6526
hsa-miR-517b-3p	-1.06	0.66
hsa-miR-520g-3p	-1.06	0.8757
hsa-miR-6503-5p	-1.06	0.6965
hsa-miR-664a-3p	-1.06	0.728
hsa-miR-1302	-1.07	0.7297
hsa-miR-3179	-1.07	0.5458
hsa-miR-342-3p	-1.07	0.6167
hsa-miR-34c-3p	-1.07	0.6369
hsa-miR-378f	-1.07	0.8664
hsa-miR-449a	-1.07	0.6991
hsa-miR-499b-5p	-1.07	0.8217
hsa-miR-509-5p	-1.07	0.7905
hsa-miR-760	-1.07	0.7386
hsa-miR-936	-1.07	0.7274
GAPDH	-1.07	0.7598
hsa-miR-188-5p	-1.08	0.8447
hsa-miR-331-5p	-1.08	0.5707
hsa-miR-365b-5p	-1.08	0.6323
hsa-miR-4286	-1.08	0.7838
hsa-miR-519e-3p	-1.08	0.7753
hsa-miR-652-3p	-1.08	0.6622
hsa-miR-1307-3p	-1.09	0.7783
hsa-miR-132-3p	-1.09	0.7308
hsa-miR-140-3p	-1.09	0.5835
hsa-miR-200b-3p	-1.09	0.8131
hsa-miR-202-3p	-1.09	0.8101
hsa-miR-219b-3p	-1.09	0.5403
hsa-miR-4755-5p	-1.09	0.8541
hsa-miR-487b-5p	-1.09	0.5441
hsa-miR-512-5p	-1.09	0.7192
hsa-miR-519b-3p	-1.09	0.6987
hsa-miR-605-5p	-1.09	0.675
hsa-miR-876-3p	-1.09	0.8044
hsa-miR-922	-1.09	0.7317
hsa-miR-1277-3p	-1.1	0.4694
hsa-miR-191-5p	-1.1	0.4191
hsa-miR-300	-1.1	0.4815
hsa-miR-302a-5p	-1.1	0.7731
hsa-miR-513a-5p	-1.1	0.7601
hsa-miR-518d-3p	-1.1	0.6147
hsa-miR-660-3p	-1.1	0.728
hsa-miR-6724-5p	-1.1	0.8297
hsa-miR-934	-1.1	0.7217
hsa-miR-107	-1.11	0.4005
hsa-miR-1827	-1.11	0.807
hsa-miR-30d-5p	-1.11	0.429
hsa-miR-153-3p	-1.12	0.7656
hsa-miR-219a-1-3p	-1.12	0.5871
hsa-miR-362-3p	-1.12	0.5448
hsa-miR-384	-1.12	0.437
hsa-miR-614	-1.12	0.4906
hsa-miR-765	-1.12	0.5096
hsa-let-7g-5p	-1.13	0.1392
hsa-miR-134-5p+hsa-miR-6728-5p	-1.13	0.4939
hsa-miR-1909-3p	-1.13	0.4879
hsa-miR-197-3p	-1.13	0.7783
hsa-miR-26b-5p	-1.13	0.3338
hsa-miR-532-5p	-1.13	0.5225
hsa-miR-606	-1.13	0.6721
hsa-miR-6503-3p	-1.13	0.5632
hsa-miR-133a-3p	-1.14	0.8024
hsa-miR-3180-5p	-1.14	0.5906
hsa-miR-371a-5p	-1.14	0.6389
hsa-miR-4425	-1.14	0.4982
hsa-miR-493-3p	-1.14	0.4403
hsa-miR-551a	-1.14	0.4613
hsa-miR-660-5p	-1.14	0.3483
hsa-miR-1224-5p	-1.15	0.4461
hsa-miR-140-5p	-1.15	0.2227
hsa-miR-205-5p	-1.15	0.4461
hsa-miR-219a-2-3p	-1.15	0.8519
hsa-miR-378h	-1.15	0.4323
hsa-miR-516b-5p	-1.15	0.4855
hsa-miR-873-5p	-1.15	0.812
hsa-miR-1185-5p	-1.16	0.7405
hsa-miR-1226-3p	-1.16	0.7134
hsa-miR-129-2-3p	-1.16	0.831
hsa-miR-196b-5p	-1.16	0.8321
hsa-miR-211-5p	-1.16	0.5901
hsa-miR-374a-3p	-1.16	0.4183
hsa-miR-578	-1.16	0.3912
hsa-miR-885-5p	-1.16	0.7059
hsa-miR-933	-1.16	0.6193
hsa-miR-1297	-1.17	0.4741
hsa-miR-30b-5p	-1.17	0.3437
hsa-miR-376a-2-5p	-1.17	0.4883
hsa-miR-4454+hsa-miR-7975	-1.17	0.3036
hsa-miR-4458	-1.17	0.4522
hsa-miR-126-3p	-1.18	0.3067
hsa-miR-139-3p	-1.18	0.45
hsa-miR-16-5p	-1.18	0.267
hsa-miR-326	-1.18	0.4513
hsa-miR-3614-5p	-1.18	0.4492
hsa-miR-539-5p	-1.18	0.2574
hsa-miR-564	-1.18	0.7292
hsa-miR-576-3p	-1.18	0.5229
hsa-miR-651-5p	-1.18	0.7108
hsa-miR-221-3p	-1.19	0.5794
hsa-miR-4421	-1.19	0.3293
hsa-miR-563	-1.19	0.4067
hsa-miR-582-5p	-1.19	0.5222
hsa-miR-584-5p	-1.19	0.5644
hsa-miR-873-3p	-1.19	0.313
hsa-miR-2682-5p	-1.2	0.5211
hsa-miR-3161	-1.2	0.3317
hsa-miR-378i	-1.2	0.4249
hsa-miR-425-5p	-1.2	0.2449
hsa-miR-4707-5p	-1.2	0.2611
hsa-miR-532-3p	-1.2	0.6638
hsa-miR-744-5p	-1.2	0.6067
hsa-miR-1279	-1.21	0.5998
hsa-miR-337-3p	-1.21	0.3259
hsa-miR-4284	-1.21	0.6081
hsa-miR-548e-5p	-1.21	0.4284
hsa-miR-766-3p	-1.21	0.4251
hsa-miR-935	-1.21	0.2867
hsa-miR-296-3p	-1.22	0.6194
hsa-miR-4448	-1.22	0.6307
hsa-miR-492	-1.22	0.4494
hsa-miR-549a	-1.22	0.6688
hsa-miR-613	-1.22	0.3701
hsa-miR-619-3p	-1.22	0.4624
hsa-miR-1268a	-1.23	0.5642
hsa-miR-1271-3p	-1.23	0.2698
hsa-miR-372-3p	-1.23	0.579
hsa-miR-593-3p	-1.23	0.2262
hsa-miR-374c-5p	-1.24	0.3409
hsa-miR-505-3p	-1.24	0.2583
hsa-miR-1287-5p	-1.25	0.3921
hsa-miR-301a-5p	-1.25	0.3829
hsa-miR-30e-5p	-1.25	0.1494
hsa-miR-365a-3p+hsa-miR-365b-3p	-1.25	0.0949
hsa-miR-802	-1.25	0.4633
hsa-miR-887-3p	-1.25	0.401
hsa-miR-891b	-1.25	0.6269
hsa-miR-101-3p	-1.26	0.5084
hsa-miR-370-5p	-1.26	0.2391
hsa-miR-373-3p	-1.26	0.3349
hsa-miR-499a-5p	-1.26	0.4381
hsa-miR-517a-3p	-1.26	0.425
hsa-miR-194-5p	-1.27	0.2838
hsa-miR-196a-3p	-1.27	0.5513
hsa-miR-26a-5p	-1.27	0.2735
hsa-miR-29b-3p	-1.27	0.0565
hsa-miR-4521	-1.27	0.2909
hsa-miR-582-3p	-1.27	0.3252
hsa-miR-1253	-1.28	0.7881
hsa-miR-27a-3p	-1.28	0.3081
hsa-miR-490-5p	-1.28	0.3113
hsa-miR-10a-5p	-1.29	0.5416
hsa-miR-1228-3p	-1.29	0.1645
hsa-miR-1273c	-1.29	0.3308
hsa-miR-3185	-1.29	0.4411
hsa-miR-320d	-1.29	0.4361
hsa-miR-501-3p	-1.29	0.5319
hsa-miR-518c-3p	-1.29	0.5688
hsa-miR-181a-2-3p	-1.3	0.3321
hsa-miR-185-5p	-1.3	0.1234
hsa-miR-186-5p	-1.3	0.0346
hsa-miR-221-5p	-1.3	0.5584
hsa-miR-4488	-1.3	0.4784
hsa-miR-511-5p	-1.3	0.3441
hsa-miR-515-5p	-1.3	0.4841
hsa-miR-548d-3p	-1.3	0.5933
hsa-miR-595	-1.3	0.2497
hsa-miR-1260a	-1.31	0.1943
hsa-miR-128-3p	-1.31	0.6536
hsa-miR-1305	-1.31	0.5162
hsa-miR-301b-3p	-1.31	0.5404
hsa-miR-3195	-1.31	0.6678
hsa-miR-3690	-1.31	0.3128
hsa-miR-4647	-1.31	0.2258
hsa-miR-491-5p	-1.31	0.2941
hsa-let-7f-5p	-1.32	0.077
hsa-miR-1323	-1.32	0.5243
hsa-miR-25-5p	-1.32	0.3818
hsa-miR-339-3p	-1.32	0.4266
hsa-miR-371b-5p	-1.32	0.2346
hsa-miR-381-5p	-1.32	0.5206
hsa-miR-412-3p	-1.32	0.361
hsa-miR-524-3p	-1.32	0.4134
hsa-miR-654-5p	-1.32	0.5057
hsa-miR-874-3p	-1.32	0.5036
hsa-miR-3918	-1.33	0.2426
hsa-miR-1193	-1.34	0.4559
hsa-miR-21-5p	-1.34	0.2836
hsa-miR-342-5p	-1.34	0.1526
hsa-miR-363-5p	-1.34	0.306
hsa-miR-615-3p	-1.34	0.1631
hsa-miR-208a-3p	-1.35	0.4041
hsa-miR-3136-5p	-1.35	0.1706
hsa-miR-338-5p	-1.35	0.2209
hsa-miR-4531	-1.35	0.5634
hsa-miR-190a-5p	-1.36	0.3447
hsa-miR-192-5p	-1.36	0.1794
hsa-miR-519d-3p	-1.36	0.3054
hsa-miR-526a+hsa-miR-518c-5p+hsa-miR-518d-5p	-1.36	0.4089
hsa-miR-575	-1.36	0.36
hsa-miR-1244	-1.37	0.4244
hsa-miR-208b-3p	-1.37	0.4322
hsa-miR-514a-3p	-1.37	0.1242
hsa-miR-519b-5p+hsa-miR-519c-5p+hsa-miR-523-5p+hsa-miR-518e-5p+hsa-miR-522-5p+hsa-miR-519a-5p	-1.37	0.4655
hsa-miR-520a-5p	-1.37	0.433
hsa-miR-219a-5p	-1.38	0.6489
hsa-miR-330-5p	-1.38	0.4266
B2M	-1.38	0.2036
hsa-miR-22-3p	-1.39	0.0254
hsa-miR-29a-3p	-1.39	0.0005
hsa-miR-617	-1.39	0.3905
hsa-miR-146b-5p	-1.4	0.2175
hsa-miR-23c	-1.4	0.4319
RPL19	-1.4	0.1258
RPLP0	-1.4	0.2434
hsa-miR-1291	-1.41	0.3617
hsa-miR-496	-1.41	0.3
hsa-miR-5196-3p+hsa-miR-6732-3p	-1.41	0.1924
hsa-miR-522-3p	-1.41	0.1759
hsa-miR-1260b	-1.42	0.3734
hsa-miR-1290	-1.42	0.566
hsa-miR-1295a	-1.42	0.1816
hsa-miR-18b-5p	-1.42	0.4361
hsa-miR-3147	-1.42	0.1753
hsa-miR-521	-1.43	0.2611
hsa-miR-592	-1.43	0.1357
hsa-miR-630	-1.43	0.4707
hsa-miR-3182	-1.44	0.3412
hsa-miR-4516	-1.44	0.2844
hsa-miR-555	-1.44	0.2411
hsa-miR-1275	-1.45	0.3118
hsa-miR-2110	-1.45	0.1985
hsa-miR-1469	-1.46	0.4588
hsa-miR-495-5p	-1.46	0.3383
hsa-miR-513b-5p	-1.46	0.1256
hsa-miR-29c-3p	-1.47	0.0227
hsa-miR-133a-5p	-1.48	0.1191
hsa-miR-203a-5p	-1.48	0.3708
hsa-miR-215-5p	-1.48	0.0919
hsa-miR-629-5p	-1.48	0.2888
hsa-miR-450b-3p	-1.49	0.3625
hsa-miR-556-5p	-1.49	0.2073
hsa-miR-610	-1.49	0.2166
hsa-miR-299-3p	-1.5	0.0121
hsa-miR-320e	-1.51	0.3033
hsa-miR-363-3p	-1.51	0.0781
hsa-miR-148a-3p	-1.52	0.2559
hsa-miR-200a-3p	-1.52	0.1986
hsa-miR-345-5p	-1.52	0.1028
hsa-miR-193a-3p	-1.53	0.0331
hsa-miR-429	-1.53	0.2377
hsa-miR-31-5p	-1.54	0.3673
hsa-miR-576-5p	-1.54	0.1992
hsa-miR-34b-3p	-1.55	0.3208
ACTB	-1.55	0.0924
hsa-miR-515-3p	-1.57	0.1891
hsa-miR-128-1-5p	-1.58	0.0557
hsa-miR-137	-1.58	0.2929
hsa-miR-369-3p	-1.58	0.3005
hsa-miR-548aa+hsa-miR-548t-3p	-1.58	0.5774
hsa-miR-671-3p	-1.59	0.162
hsa-miR-4435	-1.61	0.2388
hsa-miR-874-5p	-1.61	0.0482
hsa-miR-1266-5p	-1.62	0.1268
hsa-miR-626	-1.62	0.2254
hsa-miR-891a-5p	-1.62	0.4119
hsa-miR-142-5p	-1.63	0.1682
hsa-miR-330-3p	-1.63	0.391
hsa-miR-3613-3p	-1.63	0.1281
hsa-miR-518b	-1.63	0.0154
hsa-miR-944	-1.63	0.1753
hsa-miR-320c	-1.65	0.044
hsa-miR-499b-3p	-1.66	0.1006
hsa-miR-1293	-1.67	0.163
hsa-miR-600	-1.67	0.0793
hsa-miR-642a-3p	-1.67	0.3621
hsa-miR-937-3p	-1.67	0.0559
hsa-miR-135a-5p	-1.68	0.175
hsa-miR-145-5p	-1.68	0.0485
hsa-miR-383-5p	-1.68	0.3175
hsa-miR-574-3p	-1.68	0.0999
hsa-miR-890	-1.68	0.3346
hsa-miR-542-5p	-1.7	0.1068
hsa-miR-519c-3p	-1.72	0.187
hsa-miR-520f-3p	-1.72	0.2469
hsa-miR-520d-3p	-1.73	0.1397
hsa-miR-210-5p	-1.74	0.1128
hsa-miR-451a	-1.74	0.1025
hsa-miR-378b	-1.76	0.1145
hsa-miR-1183	-1.77	0.0939
hsa-miR-2117	-1.78	0.1821
hsa-miR-520h	-1.78	0.1418
hsa-miR-513a-3p	-1.79	0.2123
hsa-miR-1264	-1.8	0.1498
hsa-miR-483-3p	-1.8	0.0899
hsa-miR-601	-1.8	0.2898
hsa-miR-484	-1.81	0.0587
hsa-miR-489-3p	-1.81	0.1093
hsa-miR-548ar-5p	-1.81	0.3319
hsa-miR-193a-5p+hsa-miR-193b-5p	-1.82	0.0206
hsa-miR-302c-3p	-1.82	0.0784
hsa-miR-517c-3p+hsa-miR-519a-3p	-1.84	0.0565
hsa-miR-504-5p	-1.85	0.1183
hsa-miR-548n	-1.86	0.2106
hsa-miR-301b-5p	-1.87	0.0411
hsa-miR-4485-3p	-1.87	0.0995
hsa-miR-525-5p	-1.87	0.1215
hsa-miR-144-3p	-1.89	0.0921
hsa-miR-378g	-1.89	0.1593
hsa-miR-548ar-3p	-1.89	0.0819
hsa-miR-612	-1.89	0.0775
hsa-miR-143-3p	-1.91	0.0536
hsa-miR-214-3p	-1.92	0.2845
hsa-miR-323b-3p	-1.93	0.0962
hsa-miR-587	-1.94	0.1282
hsa-miR-146a-5p	-1.96	0.0036
hsa-miR-506-3p	-1.98	0.0647
hsa-miR-548a-5p	-1.98	0.0524
hsa-miR-4532	-2	0.1891
hsa-miR-1255a	-2.01	0.0996
hsa-miR-150-5p	-2.02	0.0098
hsa-miR-664b-3p	-2.02	0.0429
hsa-miR-642a-5p	-2.06	0.0829
hsa-miR-1537-3p	-2.07	0.0244
hsa-miR-199a-5p	-2.11	0.148
hsa-miR-142-3p	-2.12	0.0161
hsa-miR-1973	-2.12	0.1686
hsa-miR-378d	-2.14	0.0411
hsa-miR-3151-5p	-2.18	0.052
hsa-miR-502-5p	-2.19	0.1653
hsa-miR-199a-3p+hsa-miR-199b-3p	-2.21	0.1173
hsa-miR-627-3p	-2.24	0.0502
hsa-miR-33b-5p	-2.27	0.043
hsa-miR-1-3p	-2.29	0.0523
hsa-miR-1268b	-2.29	0.0316
hsa-miR-199b-5p	-2.31	0.0908
hsa-miR-324-3p	-2.34	0.008
hsa-miR-514b-5p	-2.41	0.0101
hsa-miR-596	-2.51	0.0108
hsa-miR-486-3p	-2.55	0.0291
hsa-miR-2116-5p	-2.56	0.0304
hsa-miR-1910-5p	-2.57	0.082
hsa-miR-200c-3p	-2.59	0.0014
hsa-miR-548v	-2.6	0.0035
hsa-miR-449b-5p	-2.65	0.0125
hsa-miR-585-3p	-2.68	0.0195
hsa-miR-1299	-2.72	0.0102
hsa-miR-514a-5p	-2.78	0.0156
hsa-miR-1322	-2.79	0.0106
hsa-miR-223-3p	-2.82	0.0154
hsa-miR-105-5p	-2.94	0.0156
hsa-miR-34c-5p	-2.96	0.037
hsa-miR-584-3p	-3.04	0.0175
hsa-miR-498	-3.33	0.0099
hsa-miR-520d-5p+hsa-miR-527+hsa-miR-518a-5p	-3.4	0.0113
hsa-miR-138-5p	-3.89	0.0096
